# Supplementary material for: Inhibition of MCP1 (CCL2) Enhances Antitumor Activity of NK Cells Against HCC Cells Under Hypoxia
Source: Int J Mol Sci. 2025 May 20;26(10):4900. doi: 10.3390/ijms26104900 (PMC12111856; doi:10.3390/ijms26104900)
Supplement: Supplementary file 1 [file ijms-26-04900-s001.zip]

Archive with 1 entries (1 files):
- ijms-3603533-supplementary.pdf
